# Supplementary material for: Matrine Suppresses Arsenic-Induced Malignant Transformation of SV-HUC-1 Cells via NOX2
Source: Int J Mol Sci. 2024 Aug 15;25(16):8878. doi: 10.3390/ijms25168878 (PMC11354282; doi:10.3390/ijms25168878)
Supplement: Supplementary file 1 [file ijms-25-08878-s001.zip]

Archive with 1 entries (1 files):
- ijms-3135807-supplementary.pdf
